# Supplementary material for: A CTCF-Binding Element and Histone Deacetylation Cooperatively Maintain Chromatin Loops, Linking to Long-Range Gene Regulation in Cancer Genomes
Source: Front Oncol. 2022 Jan 21;11:821495. doi: 10.3389/fonc.2021.821495 (PMC8813737; doi:10.3389/fonc.2021.821495)
Supplement: Supplementary file 1 [file Table_1.xlsx]

## Sheet: Primers
Verification primers for CRISPR depletion
Sub-CRR 95 CRE30
	Forward primer (5'-3')	CACAGAGCCTCCACTGCCTTCC
	Reverse primer (5'-3')	CACTCCCGCTGGTCTCGTTCC
PCR program	Primestar with GC buffer (#R044A, Takara Bio.)	98℃ 20s
		98℃ 15s	35cycs
		64℃ 8s
		72℃ 1min
Sub-CRR 96 CRE30
	Forward primer (5'-3')	GCTTGCTCCTGTGGAGACCT
	Reverse primer (5'-3')	GGCGAGGAAGTGGCTGTAA
	Primestar with GC buffer (#R044A, Takara Bio.)	98℃ 60s
PCR program		98℃ 15s	35cycs
		56℃ 15s
		72℃ 75s
qPCR primers
CTCF	Forward primer (5'-3')	TCCCTGCGGCTTTTGTCT
	Reverse primer (5'-3')	CTCTTCTTCGTTTCTCCTCCATT
HDAC1	Forward primer (5'-3')	TCAAGCCGGTCATGTCCAAA
	Reverse primer (5'-3')	CCTCCCAGCATCAGCATAGG
HDAC2	Forward primer (5'-3')	CTGCTACTACTACGACGGTGA
	Reverse primer (5'-3')	TCATTTCTTCGGCAGTGGCT
β-actin	Forward primer (5'-3')	AGAGCTACGAGCTGCCTGAC
	Reverse primer (5'-3')	AGCACTGTGTTGGCGTACAG
Sub-CRR95 genes
PLEC	Forward primer (5'-3')	TGGACAAGGCGGATAGCATG
	Reverse primer (5'-3')	ACACCCTGCGGTACATCTGC
PARP10	Forward primer (5'-3')	AGGCGGCTGAGGAGTTTCT
	Reverse primer (5'-3')	GGCGCTCTGTCCCAAAGAC
GRINA	Forward primer (5'-3')	GCTCTTCATCTTCGCCATTC
	Reverse primer (5'-3')	CAGCGCAGCAAACACATACT
OPLAH	Forward primer (5'-3')	ACCCTATCCAGCTGTCCATCTTCT
	Reverse primer (5'-3')	AAGTCCAGACGCTCCTTGA
GPAA1	Forward primer (5'-3')	CCGGGTGGTAAGCACACAG
	Reverse primer (5'-3')	GGGCAGCATAGAGGGTCCG
CYC1	Forward primer (5'-3')	CTCCCTGCTCACGGGCTACT
	Reverse primer (5'-3')	GGGTGCCATCGTCAAACTCTAA
SHARPIN	Forward primer (5'-3')	GGTGTTCTCAGAGCTCGGTTT
	Reverse primer (5'-3')	CCAAGTTCCCCGTCCATCTT
MAF1	Forward primer (5'-3')	ATGGCAGGAGACGACAAACAC
	Reverse primer (5'-3')	AGCGTGGCAATCAGGTAGAAG
MROH1	Forward primer (5'-3')	GGGATTCTCGCCCTCTACA
	Reverse primer (5'-3')	GCACCTCCTTCTGGTTACTCAT
BOP1	Forward primer (5'-3')	AGCCCGAACTGGAGCCTGA
	Reverse primer (5'-3')	AATCGCTGCCGGTGCTGT
HSF1	Forward primer (5'-3')	CCATGAAGCATGAGAATGAGGC
	Reverse primer (5'-3')	CTTGTTGACGACTTTCTGTTGC
DGAT1	Forward primer (5'-3')	TCGCCTGCAGGATTCTTTAT
	Reverse primer (5'-3')	GCATCACCACACACCAGTTC
Sub-CRR 96 genes
FBXL6	Forward primer (5'-3')	ACCTGCGCTTACTGGATCTTC
	Reverse primer (5'-3')	GGCACCACTTCTGGGTCAAA
CYHR1	Forward primer (5'-3')	GCAATGCTGTTGGTGGTCG
	Reverse primer (5'-3')	CAGCGACAGACATCCTCCTT
ADCK5	Forward primer (5'-3')	AGGTGGATGAGTTGTTCCTTGA
	Reverse primer (5'-3')	GCAGGTCGATGTACTGCAC
SLC39A4	Forward primer (5'-3')	TGGTCTCTACGTGGCACTC
	Reverse primer (5'-3')	GGGTCCCGTACTTTCAACATC
CPSF1	Forward primer (5'-3')	CGCAGCTCTACGTGTACCG
	Reverse primer (5'-3')	GGACATGACGTTGCCAAAGAA
VSP28	Forward primer (5'-3')	CCTGGTCCAATACAAAGCTGC
	Reverse primer (5'-3')	TCCATGACCGTGATGAAGAGC
KIFC2	Forward primer (5'-3')	AAGGGAAATATCCGTGTGCTG
	Reverse primer (5'-3')	GTCTAGGCGGAATCGACGATG
PPP1R16A	Forward primer (5'-3')	CGCCCAGCAGGTGAAGATG
	Reverse primer (5'-3')	CCCAAGGAACTGGCGGACT
TONSL	Forward primer (5'-3')	CCACCTTTACGAGGACCTATTCC
	Reverse primer (5'-3')	CAGCACTCGCTCTCCATGAA
qPCR program		50℃ 2min
		95℃ 10min	40cycs
		95℃ 15s
		60℃ 1min
ChIP primers for CRE30 locus and control
	700bp up-stream control for qPCR	CCACTGGGGAGGGAGGAG
		GGAGCCATGACGACACTGAG
	750bp down-stream control for qPCR	CCCCGTGTCCTGTGGTTT
		CTGTCTTGTCCGTCCATCCA
	element left for qPCR	CTTATCCCGGGCCAGGAATG
		CACTGGTGTCCACGCTGAA
	element right for PCR	GTGCTCACAATACCGTCTCCA
		GGTGGGACTTGGCTCACCT
PCR program	rTaq （#R001B, Takara Bio.）	95℃ 5min
		95℃ 30s	36cyc
		56℃ 30s
		72℃ 20s
ChIP-qPCR primers for CTCF peaks
CTCF1	Forward primer (5'-3')	GTTGCATCTGGGCACTGGA
	Reverse primer (5'-3')	ATCTGCGGGTCACGGAGGG
CTCF2	Forward primer (5'-3')	TCCCCACTCCCCAAACAG
	Reverse primer (5'-3')	GCCGACCCCACCACCAG
CTCF3	Forward primer (5'-3')	TGTGGAGGCAGAAGAGCG
	Reverse primer (5'-3')	GGTCAGCAGGGACTATGGG
CTCF4	Forward primer (5'-3')	GGGCAGTCTTCCCTCAGTTC
	Reverse primer (5'-3')	ATTCAAGGCAGGTTCTCGTGT
CTCF5	Forward primer (5'-3')	CCGCTGCCTGTAACCCC
	Reverse primer (5'-3')	GCTCAACGGCTGCTTCTG
CTCF6	Forward primer (5'-3')	CTTTCCCTCCCTCCAGC
	Reverse primer (5'-3')	TCATCCTCCGTGTAGCACA
CTCF7	Forward primer (5'-3')	ATGTCGGGAATTGTTAAGGC
	Reverse primer (5'-3')	TGTCCAGCAGCGATGAGA
CTCF8	Forward primer (5'-3')	CTCCCACTCAGCATAAGGTCC
	Reverse primer (5'-3')	CTACAAAGCAACAATGTTCACAGC
CTCF9	Forward primer (5'-3')	GCGTTCTTGCCAAACCACC
	Reverse primer (5'-3')	GAGACAGGAAATAGAGGGACCACA
CTCF10	Forward primer (5'-3')	CTGGACGGGAGGCATCTG
	Reverse primer (5'-3')	TCTGAGTGACAGCGAGGGAG
CTCF11	Forward primer (5'-3')	CCCCTGTGCTGGATGTGG
	Reverse primer (5'-3')	CCCTGGTGGACTCTGTGCC
CTCF12	Forward primer (5'-3')	CGCCTGAGCTGAGCTTTTC
	Reverse primer (5'-3')	CAAGGGCGAGTGCCAGAG
Ishikawa CTCF ChIP-qPCR	1,2,3,4,6,7,8,9,10,11, element left
Hela CTCF ChIP-qPCR	1,2,3,5,6,7,8,11,12, element left
ChIP-qPCR primers for H3K27ac peaks
K27ac1	Forward primer (5'-3')	GGGTCTTCCCTACTGTTCCTG
	Reverse primer (5'-3')	CCCGCCTGGCTCCTG
K27ac2	Forward primer (5'-3')	ACCATCATTGGCATCGTCA
	Reverse primer (5'-3')	GCACCTCCGTTTCCCTTT
K27ac3	Forward primer (5'-3')	AGACCAGACTTCTGCCTCCA
	Reverse primer (5'-3')	CGCCTTGCGTGTTCCTC
K27ac4	Forward primer (5'-3')	TTCCTCTTTGCGGCTCTTC
	Reverse primer (5'-3')	CGTGGATAATAAGGTCGTCTGG
K27ac5	Forward primer (5'-3')	GCATCCAGCGTGCGACTA
	Reverse primer (5'-3')	CGACCCCGTAACCAGTGAG
K27ac6	Forward primer (5'-3')	GAGCAGCAGGGCAGCAGA
	Reverse primer (5'-3')	TGTAAATGGAGGTTTGGAGGG
K27ac7	Forward primer (5'-3')	TTCGTTTGTGATCGGAGTGA
	Reverse primer (5'-3')	GCGCCTGTGGCCTTG
K27ac8	Forward primer (5'-3')	CAGGTCTTCAAAAGTCAGCGTC
	Reverse primer (5'-3')	CCTACCTCCCCTTCTCCTCA
K27ac9	Forward primer (5'-3')	TCCGCCTATTCCCTCCTT
	Reverse primer (5'-3')	TCCGGGTCGCTCACG
3C-qPCR primers
	Bait primer	GCTATGCTTTGAAAATGGAG
	3C1	TTCAGCAACAGAACCTAGAAATCC
	3C2	CTCCCCGCCTTCACCA
	3C3	AGAGGCTAAGGCGGGAGG
	3C4	CTCAGCCTCCGAAAGTGC
	3C5	TTCATCTGGTGACGCTGGAG
	3C6	GCTGTCAGACGGGTGGGT
	3C7	GCAAACACTCTTTCAATACCTTCG
	3C8	TGAATAGAAGAGGAATCCACGAG
	3C9	TGTCTGCTACACCCTACTTTGC
	3C10	ATCACATAACCCTGGTCTGGC
	3C11	TACCCAACCGTCCAGAAGC
	3C12	GGGTAAGAGCTAGGGATGGC
	3C13	AAAGTGTCAGGGCAGGTGG
	3C14	AGTGGAGGGCGTTGCTGTA
	3C15	ACCCAGCCCTTCTTCTTTT
	3C16	TATGCGTTTAGGACAGTTTTGAGAC
Ishikawa 3C-qPCR	1,2,3,4,6,7,8,9,10,11,12,13,14,15,16
Hela 3C-qPCR	1,2,3,5,6,7,8,9,10,11,12,13,14,15,16
TaqMan qPCR mixture (#4444557, Applied Biosystems)	program	50℃ 2min
		95℃ 2min	46cycs
		95℃ 20s
		60℃ 1min

## Sheet: siRNAs
SiRNAs	sense	anti-sense
CTCF	UUGGUUCGGCAUCGUCGUUTT	AACGACGAUGCCGAACCAATT
	GGAGCCUGCCGUAGAAAUUTT	AAUUUCUACGGCAGGCUCCTT
HSF1	GUCGUCAACAAGCUCAUUATT	GAAUGAGCUUGUUGACGACTT
	ACAGCUUCCACGUGUUCGGTT	UCGAACACGUGGAAGCUGUTT
CYHR1	GCAGUGACCAUCCUCAUUGUATT	UACAAUGAGGAUGGUCACUGCTT
	GGCCUAGUCUCCAAUAAAUCUTT	AGAUUUAUUGGAGACUAGGCCTT
HDAC1	GAGGAAAGUCUGUUACUACUATT	UAGUAGUAACAGACUUUCCUCTT
HDAC2	GCAUCAGGAUUCUGUUACGTT	CGUAACAGAAUCCUGAUGCTT

## Sheet: sgRNA oligos
sub-CRR 95 CRE30
up-stream boundary	sgRNAsequence with PAM	AGTGCCCTGCTGGACGTGAGTGG
	Forward oligo	CACCAGTGCCCTGCTGGACGTGAG
	reverse oligo	AAACCTCACGTCCAGCAGGGCACT
down-stram boundary	sgRNAsequence with PAM	AGGGAAGTCAGAACAGCACCCGG
	Forward oligo	CACCAGGGAAGTCAGAACAGCACC
	reverse oligo	AAACGGTGCTGTTCTGACTTCCCT
sub-CRR 96 CRE30
up-stream boundary	sgRNAsequence with PAM	ACGTGACGGGGAAGACGAGGGGG
	Forward oligo	CACCGACGTGACGGGGAAGACGAGG
	reverse oligo	AAACCCTCGTCTTCCCCGTCACGTC
down-stram boundary	sgRNAsequence with PAM	TCCTCCAGTTTCCCGCTGCCGG
	Forward oligo	CACCGCTCCTCCAGTTTCCCGCTGC
	reverse oligo	AAACGCAGCGGGAAACTGGAGGAGC

## Sheet: Probes
Oligos for DNA pull-down probe amplification
300bp probe	Forward	TCAGCGTACACCAGTGCC
	Reverse	CGGAGGAGGGAGGGAAG
800bp probe	Forward	CACAGAGCCTCCACTGCCTTCC
	Reverse	CACTCCCGCTGGTCTCGTTCC
TaqMan qPCR probe for 3C		ATGAAGTTCCTCACATTGCTGTTCC，5’-FAM, 3’-BHQ
