# Supplementary material for: A CTCF-Binding Element and Histone Deacetylation Cooperatively Maintain Chromatin Loops, Linking to Long-Range Gene Regulation in Cancer Genomes
Source: Front Oncol. 2022 Jan 21;11:821495. doi: 10.3389/fonc.2021.821495 (PMC8813737; doi:10.3389/fonc.2021.821495)
Supplement: Supplementary file 2 [file Table_2.xlsx]

## Sheet: UCEC CRR
chromosome number	Initial position	termination	quantity of gene
chr1	1571099	1822526	6
chr1	6640055	7841492	7
chr1	12916940	13369057	6
chr1	24018268	24194859	6
chr1	28655512	28908383	6
chr1	32372021	32663886	5
chr1	35441299	36023551	6
chr1	36179476	36522063	5
chr1	43824625	44171189	7
chr1	45792544	45976739	5
chr1	52485803	53293013	9
chr1	87170252	89458643	6
chr1	89149921	89531043	5
chr1	93303574	94020218	6
chr1	100549101	100758325	5
chr1	109419602	109639554	5
chr1	144676436	145470387	5
chr1	151148775	151319769	6
chr1	152956563	153113969	5
chr1	153003678	153123427	7
chr1	153270337	153363664	5
chr1	153330329	153433137	5
chr1	153700548	153940660	6
chr1	154897207	154951725	5
chr1	154929501	154965587	5
chr1	155165378	155247501	7
chr1	155531771	155829191	5
chr1	155629232	155881193	5
chr1	155916629	156040295	5
chr1	156052368	156213123	6
chr1	156692412	156770609	5
chr1	160175124	160328742	5
chr1	160454819	160832692	7
chr1	161068150	161147758	8
chr1	184020810	185286461	7
chr1	202696531	202927700	5
chr1	202847409	202993197	5
chr1	226418849	227505826	5
chr1	229577043	230417875	5
chr1	231359508	231702269	6
chr1	245912641	247094726	5
chr1	247002401	247267674	5
chr2	9545814	10194963	8
chr2	27532359	27665124	7
chr2	27799388	28219316	9
chr2	32092893	32843965	7
chr2	38522028	39103021	5
chr2	46738985	47168994	6
chr2	61705068	62451866	5
chr2	63348534	64371605	5
chr2	66662531	68479651	6
chr2	70314584	70529220	6
chr2	71295407	71662191	5
chr2	74682149	74721691	6
chr2	99613723	99797492	5
chr2	112973438	113334727	5
chr2	120436742	121052286	5
chr2	128461807	129076171	6
chr2	150186498	152146430	5
chr2	170550963	170940639	5
chr2	171784947	172945587	9
chr2	176969249	177055635	8
chr2	190526124	190742355	5
chr2	198256697	198418423	6
chr2	201676268	202037411	8
chr2	219502639	219620138	5
chr2	220036618	220101391	5
chr2	234526290	234681951	6
chr2	242434121	242708231	7
chr3	9773433	9848789	5
chr3	9932270	9994078	5
chr3	32280170	32815367	5
chr3	44481261	44907154	11
chr3	48894355	49058504	6
chr3	49061761	49213919	6
chr3	57541980	58157982	5
chr3	101043117	101398057	5
chr3	132136552	132441303	5
chr3	141663269	142432505	5
chr3	149530474	150303803	5
chr3	169684579	170114637	5
chr3	184017021	184086363	5
chr3	196080368	196669464	9
chr3	197025117	197611043	5
chr4	2470794	3245687	9
chr4	39500374	39979576	5
chr4	56719815	57369847	6
chr4	68603098	68995587	5
chr4	71554195	71896629	5
chr4	83739813	83996971	5
chr4	103422485	104119566	8
chr4	128802015	130033843	6
chr4	145915726	146581187	5
chr4	169418216	170644338	5
chr4	184365788	184938875	5
chr5	204874	473080	5
chr5	43120984	43705668	6
chr5	64813592	65479444	7
chr5	68389775	68888729	11
chr5	76986994	78282357	5
chr5	102201526	102898490	5
chr5	114546526	114961876	6
chr5	122680578	126172712	6
chr5	130494975	131132756	5
chr5	133706869	134298336	9
chr6	17615265	18264799	6
chr6	26365397	26476849	6
chr6	28048481	28227011	6
chr6	41765382	42110715	6
chr6	42931610	43192325	11
chr6	43479564	43608688	6
chr6	56819772	57513376	6
chr6	79577260	80413369	5
chr6	80816343	83906256	6
chr6	106632351	107780779	5
chr6	143743968	144184943	5
chr6	149825630	150185480	7
chr7	6144549	6523849	6
chr7	6536408	6793493	6
chr7	26706687	27170399	6
chr7	32907777	33149002	5
chr7	44605015	44924960	6
chr7	55433140	56131682	6
chr7	63773185	64866047	9
chr7	65338256	65825438	5
chr7	77166772	79082890	5
chr7	98923495	99336131	12
chr7	99613218	99691266	6
chr7	100400186	100487339	5
chr7	138516126	139108203	6
chr7	140372952	140714781	5
chr7	148395005	149431664	13
chr7	150147961	150421368	6
chr7	150750898	150841523	5
chr8	38020838	38326352	5
chr8	42691816	43057970	5
chr8	82569150	82754521	5
chr8	94358694	94938296	5
chr8	125323158	125580751	5
chr8	144328990	144466390	6
chr8	144661866	144794977	5
chr8	144806102	144924200	5
chr8	145006997	145550567	13
chr8	145576885	145699499	10
chr8	145751602	146281416	12
chr9	35056064	35405332	6
chr9	37120468	37592636	6
chr9	37753801	38069210	5
chr9	86237963	86618987	7
chr9	99075725	99637856	6
chr9	102668914	103214016	5
chr9	114803060	115637267	6
chr9	116075501	116173029	5
chr9	116135697	116360023	5
chr9	125670334	126030855	5
chr9	127626266	128469513	8
chr9	131038424	131154295	5
chr9	131445933	131584955	7
chr9	132565431	132999583	7
chr9	140069235	140113813	5
chr10	11962020	12871733	6
chr10	26986594	27531068	6
chr10	32094325	33247293	5
chr10	38065453	38667433	5
chr10	70091767	70551309	6
chr10	74766979	75255782	10
chr10	98981929	99330960	9
chr10	103541081	103923627	6
chr10	104263718	104591851	5
chr11	5372737	5531153	7
chr11	6815755	6943225	6
chr11	9482511	10315754	5
chr11	46958239	47270457	5
chr11	61066918	61197464	5
chr11	62342516	62420774	7
chr11	62480096	62623360	11
chr11	63991270	64056972	9
chr11	64073043	64139687	5
chr11	64532075	64701950	7
chr11	64844926	64894841	7
chr11	66360689	66445275	5
chr11	77033059	77629464	5
chr11	77811987	79113153	7
chr11	94800055	96076344	7
chr11	108028118	108811648	5
chr11	111473169	111754797	5
chr11	118886421	119005765	9
chr11	124179735	124413550	5
chr11	126071988	126310752	6
chr12	6961284	6994950	5
chr12	10457049	10607215	6
chr12	11060524	11286843	10
chr12	32260184	33049780	5
chr12	45566816	46766645	6
chr12	51442081	51664202	6
chr12	54378945	54424607	5
chr12	56473808	56555366	7
chr12	64586418	65091347	5
chr12	72003378	72320629	5
chr12	95414004	95909613	6
chr12	110288747	110906526	10
chr12	110810704	111021064	7
chr12	112277572	112591408	6
chr12	120875892	121019201	8
chr12	121675494	122079946	5
chr12	122692208	123110947	6
chr12	124069075	124246301	6
chr12	133200347	133783697	10
chr13	21351467	22178355	6
chr13	41506054	41951166	6
chr13	49822046	50159719	5
chr13	73282494	73651676	5
chr13	111175412	111958081	6
chr13	113831852	114107839	5
chr14	23369853	23504429	6
chr14	23742843	23795394	5
chr14	24681944	24711880	5
chr14	24836144	24912007	5
chr14	34902143	35873960	10
chr14	50159822	50778947	5
chr14	53173895	53620046	5
chr14	58666832	59015549	6
chr14	61176255	61748530	6
chr14	73741917	74062470	5
chr14	74318533	74667117	7
chr14	75469611	75643349	6
chr14	101391157	101452464	30
chr14	101454497	101488469	6
chr14	101510534	101514316	5
chr14	103995508	104313927	6
chr14	105155942	105363107	6
chr14	105607317	105864484	5
chr14	105675622	105937057	5
chr15	25287120	25304781	5
chr15	25315577	25326526	6
chr15	25324203	25330624	5
chr15	25335058	25346814	5
chr15	34376223	34630265	5
chr15	40674921	40987303	6
chr15	41523436	41775761	6
chr15	42502725	42862190	7
chr15	43619973	43802707	5
chr15	63334837	63601325	5
chr15	66797430	67547536	5
chr15	74738317	74988386	5
chr15	75128458	75230495	5
chr15	75648132	75950968	6
chr15	90808894	91358686	5
chr15	91411884	91537881	7
chr16	417383	572481	5
chr16	2259253	2301602	5
chr16	23399813	23701688	8
chr16	29917656	30017112	5
chr16	30535321	30772497	11
chr16	30907927	30995981	5
chr16	31102174	31161415	5
chr16	57462086	57570477	5
chr16	67188088	67217943	5
chr16	68262449	68391169	5
chr16	69151911	69377013	6
chr16	89710838	89807332	5
chr16	89773540	89977792	5
chr17	1247833	1466110	6
chr17	2240805	2614927	5
chr17	3511555	3572962	5
chr17	4840425	4890960	6
chr17	4981753	5138931	5
chr17	5185557	5394130	7
chr17	7128660	7166512	6
chr17	18086866	18266856	6
chr17	26646120	26728065	6
chr17	26904582	27051374	7
chr17	27055831	27224715	5
chr17	27082995	27278508	5
chr17	28705941	29233286	5
chr17	30178883	30552746	5
chr17	30655459	31268667	6
chr17	33254877	33469322	7
chr17	37827374	37903538	5
chr17	39221367	39363126	12
chr17	39382899	39412616	5
chr17	39463951	39538636	5
chr17	40610861	40725221	5
chr17	40714091	40829048	6
chr17	42154120	42298994	6
chr17	46667822	46703835	6
chr17	48423392	48552200	5
chr17	57642885	58042117	7
chr17	61780191	61920351	6
chr17	62473901	63052920	6
chr17	65821779	66417000	5
chr17	73106081	73401790	10
chr17	74671808	74775336	5
chr17	79981279	80023697	6
chr17	80347085	80901062	8
chr18	9136750	9862553	5
chr18	12328942	13125051	7
chr18	32820993	33291798	6
chr19	2819871	2944969	5
chr19	7581003	7696510	6
chr19	9638680	9960365	8
chr19	10683346	10944160	5
chr19	11708234	12188626	12
chr19	12250994	12662356	9
chr19	12721731	12834810	7
chr19	12986024	13068068	8
chr19	13842573	14041693	9
chr19	14199228	14582679	6
chr19	16589867	16799816	6
chr19	17160570	17356151	5
chr19	17378231	17434106	5
chr19	17402939	17453540	5
chr19	18530145	18688270	6
chr19	19010322	19314238	9
chr19	19734465	19843921	5
chr19	19821280	20236782	6
chr19	20720797	21242852	5
chr19	20959109	21610296	8
chr19	21541734	21950430	5
chr19	30097169	30507519	5
chr19	32836513	33166102	5
chr19	33321418	33699773	6
chr19	34663351	34960798	5
chr19	35168566	35517373	6
chr19	36673186	38345836	34
chr19	39306061	39423659	7
chr19	40476911	40721482	5
chr19	42702744	42799949	5
chr19	43225793	43586893	7
chr19	44416775	44537262	5
chr19	44488321	44809178	12
chr19	45457841	45650543	6
chr19	46195740	46296060	5
chr19	50138551	50191707	5
chr19	50270179	50363999	5
chr19	52359055	52674896	10
chr19	53030908	53445847	9
chr19	53837001	54083523	7
chr19	56088890	56207133	10
chr19	56894647	57168614	10
chr19	57831864	58133636	16
chr19	58258163	58459077	8
chr19	58570606	58853712	7
chr19	58920062	58992597	5
chr19	58978411	59070343	7
chr20	3088218	3204516	5
chr20	3764497	3996216	7
chr20	37554954	39804357	5
chr20	43514343	43708593	5
chr20	44462469	44527458	7
chr20	47240792	47894756	6
chr20	60549853	60777810	5
chr20	62605465	62711324	5
chr21	30244512	30446010	5
chr21	34602230	35261609	11
chr21	46047039	46086844	6
chr22	19775933	20053447	5
chr22	22020272	22337187	5
chr22	30687978	30825041	6
chr22	31556137	32303020	10
chr22	39077953	39190161	5
chr22	39410264	39500072	5
chr22	41641614	41940479	7
chrX	16737706	17754113	5
chrX	48830133	48980079	6
chrX	103031503	103440582	5
chrX	118370210	118739846	7
chrX	151876742	151938240	6
chrX	153607596	153664862	5

## Sheet: UCEC sub-CRR
sub-CRR number	chromosome number	Initial position	termination	quantity of gene
sub-CRR 1	chr1	6640055	7841492	7
sub-CRR 2	chr1	24018268	24194859	6
sub-CRR 3	chr1	28655512	28908383	6
sub-CRR 4	chr1	32372021	32663886	5
sub-CRR 5	chr1	35441299	36023551	6
sub-CRR 6	chr1	36179476	36522063	5
sub-CRR 7	chr1	52485803	53293013	9
sub-CRR 8	chr1	87170252	89458643	6
sub-CRR 9	chr1	89149921	89531043	5
sub-CRR 10	chr1	93303574	94020218	6
sub-CRR 11	chr1	100549101	100758325	5
sub-CRR 12	chr1	109419602	109639554	5
sub-CRR 13	chr1	144676436	145470387	5
sub-CRR 14	chr1	151148775	151319769	6
sub-CRR 15	chr1	153700548	153940660	6
sub-CRR 16	chr1	154929501	154965587	5
sub-CRR 17	chr1	155165378	155247501	7
sub-CRR 18	chr1	155531771	155829191	5
sub-CRR 19	chr1	155629232	155881193	5
sub-CRR 20	chr1	155916629	156040295	5
sub-CRR 21	chr1	156052368	156213123	6
sub-CRR 22	chr1	160175124	160328742	5
sub-CRR 23	chr1	202696531	202927700	5
sub-CRR 24	chr1	202847409	202993197	5
sub-CRR 25	chr1	229577043	230417875	5
sub-CRR 26	chr1	231359508	231702269	6
sub-CRR 27	chr2	9545814	10194963	8
sub-CRR 28	chr2	27799388	28219316	9
sub-CRR 29	chr2	32092893	32843965	7
sub-CRR 30	chr2	38522028	39103021	5
sub-CRR 31	chr2	46738985	47168994	6
sub-CRR 32	chr2	61705068	62451866	5
sub-CRR 33	chr2	63348534	64371605	5
sub-CRR 34	chr2	66662531	68479651	6
sub-CRR 35	chr2	70314584	70529220	6
sub-CRR 36	chr2	71295407	71662191	5
sub-CRR 37	chr2	74682149	74721691	6
sub-CRR 38	chr2	99613723	99797492	5
sub-CRR 39	chr2	120436742	121052286	5
sub-CRR 40	chr2	128461807	129076171	6
sub-CRR 41	chr2	150186498	152146430	5
sub-CRR 42	chr2	170550963	170940639	5
sub-CRR 43	chr2	171784947	172945587	9
sub-CRR 44	chr2	190526124	190742355	5
sub-CRR 45	chr2	198256697	198418423	6
sub-CRR 46	chr2	201676268	202037411	8
sub-CRR 47	chr2	219502639	219620138	5
sub-CRR 48	chr3	9773433	9848789	5
sub-CRR 49	chr3	32280170	32815367	5
sub-CRR 50	chr3	44481261	44907154	11
sub-CRR 51	chr3	49061761	49213919	6
sub-CRR 52	chr3	57541980	58157982	5
sub-CRR 53	chr3	101043117	101398057	5
sub-CRR 54	chr3	132136552	132441303	5
sub-CRR 55	chr3	141663269	142432505	5
sub-CRR 56	chr3	149530474	150303803	5
sub-CRR 57	chr3	184017021	184086363	5
sub-CRR 58	chr3	196080368	196669464	9
sub-CRR 59	chr4	2470794	3245687	9
sub-CRR 60	chr4	39500374	39979576	5
sub-CRR 61	chr4	56719815	57369847	6
sub-CRR 62	chr4	71554195	71896629	5
sub-CRR 63	chr4	83739813	83996971	5
sub-CRR 64	chr4	128802015	130033843	6
sub-CRR 65	chr4	145915726	146581187	5
sub-CRR 66	chr4	184365788	184938875	5
sub-CRR 67	chr5	64813592	65479444	7
sub-CRR 68	chr5	68389775	68888729	11
sub-CRR 69	chr5	76986994	78282357	5
sub-CRR 70	chr5	102201526	102898490	5
sub-CRR 71	chr5	114546526	114961876	6
sub-CRR 72	chr5	122680578	126172712	6
sub-CRR 73	chr5	130494975	131132756	5
sub-CRR 74	chr5	133706869	134298336	9
sub-CRR 75	chr6	28048481	28227011	6
sub-CRR 76	chr6	41765382	42110715	6
sub-CRR 77	chr6	43479564	43608688	6
sub-CRR 78	chr6	56819772	57513376	6
sub-CRR 79	chr6	106632351	107780779	5
sub-CRR 80	chr6	143743968	144184943	5
sub-CRR 81	chr6	149825630	150185480	7
sub-CRR 82	chr7	6144549	6523849	6
sub-CRR 83	chr7	6536408	6793493	6
sub-CRR 84	chr7	32907777	33149002	5
sub-CRR 85	chr7	44605015	44924960	6
sub-CRR 86	chr7	63773185	64866047	9
sub-CRR 87	chr7	65338256	65825438	5
sub-CRR 88	chr7	77166772	79082890	5
sub-CRR 89	chr7	99613218	99691266	6
sub-CRR 90	chr7	138516126	139108203	6
sub-CRR 91	chr7	140372952	140714781	5
sub-CRR 92	chr7	148395005	149431664	13
sub-CRR 93	chr7	150750898	150841523	5
sub-CRR 94	chr8	125323158	125580751	5
sub-CRR 95	chr8	145006997	145550567	13
sub-CRR 96	chr8	145576885	145699499	10
sub-CRR 97	chr9	35056064	35405332	6
sub-CRR 98	chr9	37120468	37592636	6
sub-CRR 99	chr9	37753801	38069210	5
sub-CRR 100	chr9	86237963	86618987	7
sub-CRR 101	chr9	102668914	103214016	5
sub-CRR 102	chr9	114803060	115637267	6
sub-CRR 103	chr9	116135697	116360023	5
sub-CRR 104	chr9	125670334	126030855	5
sub-CRR 105	chr9	127626266	128469513	8
sub-CRR 106	chr10	11962020	12871733	6
sub-CRR 107	chr10	26986594	27531068	6
sub-CRR 108	chr10	32094325	33247293	5
sub-CRR 109	chr10	38065453	38667433	5
sub-CRR 110	chr10	70091767	70551309	6
sub-CRR 111	chr10	74766979	75255782	10
sub-CRR 112	chr10	98981929	99330960	9
sub-CRR 113	chr11	9482511	10315754	5
sub-CRR 114	chr11	66360689	66445275	5
sub-CRR 115	chr11	94800055	96076344	7
sub-CRR 116	chr11	111473169	111754797	5
sub-CRR 117	chr11	118886421	119005765	9
sub-CRR 118	chr11	126071988	126310752	6
sub-CRR 119	chr12	32260184	33049780	5
sub-CRR 120	chr12	45566816	46766645	6
sub-CRR 121	chr12	51442081	51664202	6
sub-CRR 122	chr12	64586418	65091347	5
sub-CRR 123	chr12	72003378	72320629	5
sub-CRR 124	chr12	110288747	110906526	10
sub-CRR 125	chr12	110810704	111021064	7
sub-CRR 126	chr12	112277572	112591408	6
sub-CRR 127	chr12	120875892	121019201	8
sub-CRR 128	chr12	121675494	122079946	5
sub-CRR 129	chr12	122692208	123110947	6
sub-CRR 130	chr12	133200347	133783697	10
sub-CRR 131	chr13	41506054	41951166	6
sub-CRR 132	chr13	73282494	73651676	5
sub-CRR 133	chr13	113831852	114107839	5
sub-CRR 134	chr14	23369853	23504429	6
sub-CRR 135	chr14	23742843	23795394	5
sub-CRR 136	chr14	24681944	24711880	5
sub-CRR 137	chr14	34902143	35873960	10
sub-CRR 138	chr14	50159822	50778947	5
sub-CRR 139	chr14	53173895	53620046	5
sub-CRR 140	chr14	58666832	59015549	6
sub-CRR 141	chr14	74318533	74667117	7
sub-CRR 142	chr14	103995508	104313927	6
sub-CRR 143	chr14	105607317	105864484	5
sub-CRR 144	chr14	105675622	105937057	5
sub-CRR 145	chr15	34376223	34630265	5
sub-CRR 146	chr15	40674921	40987303	6
sub-CRR 147	chr15	42502725	42862190	7
sub-CRR 148	chr15	43619973	43802707	5
sub-CRR 149	chr15	74738317	74988386	5
sub-CRR 150	chr15	75128458	75230495	5
sub-CRR 151	chr15	75648132	75950968	6
sub-CRR 152	chr15	90808894	91358686	5
sub-CRR 153	chr16	23399813	23701688	8
sub-CRR 154	chr16	30535321	30772497	11
sub-CRR 155	chr16	57462086	57570477	5
sub-CRR 156	chr16	68262449	68391169	5
sub-CRR 157	chr16	89773540	89977792	5
sub-CRR 158	chr17	2240805	2614927	5
sub-CRR 159	chr17	4981753	5138931	5
sub-CRR 160	chr17	5185557	5394130	7
sub-CRR 161	chr17	7128660	7166512	6
sub-CRR 162	chr17	18086866	18266856	6
sub-CRR 163	chr17	26646120	26728065	6
sub-CRR 164	chr17	26904582	27051374	7
sub-CRR 165	chr17	27055831	27224715	5
sub-CRR 166	chr17	27082995	27278508	5
sub-CRR 167	chr17	30178883	30552746	5
sub-CRR 168	chr17	30655459	31268667	6
sub-CRR 169	chr17	33254877	33469322	7
sub-CRR 170	chr17	40714091	40829048	6
sub-CRR 171	chr17	42154120	42298994	6
sub-CRR 172	chr17	61780191	61920351	6
sub-CRR 173	chr17	62473901	63052920	6
sub-CRR 174	chr17	74671808	74775336	5
sub-CRR 175	chr17	80347085	80901062	8
sub-CRR 176	chr18	32820993	33291798	6
sub-CRR 177	chr19	2819871	2944969	5
sub-CRR 178	chr19	10683346	10944160	5
sub-CRR 179	chr19	11708234	12188626	12
sub-CRR 180	chr19	16589867	16799816	6
sub-CRR 181	chr19	18530145	18688270	6
sub-CRR 182	chr19	21541734	21950430	5
sub-CRR 183	chr19	34663351	34960798	5
sub-CRR 184	chr19	35168566	35517373	6
sub-CRR 185	chr19	36673186	38345836	34
sub-CRR 186	chr19	44416775	44537262	5
sub-CRR 187	chr19	45457841	45650543	6
sub-CRR 188	chr19	50138551	50191707	5
sub-CRR 189	chr19	53030908	53445847	9
sub-CRR 190	chr19	57831864	58133636	16
sub-CRR 191	chr19	58570606	58853712	7
sub-CRR 192	chr19	58920062	58992597	5
sub-CRR 193	chr20	3764497	3996216	7
sub-CRR 194	chr20	37554954	39804357	5
sub-CRR 195	chr20	43514343	43708593	5
sub-CRR 196	chr20	60549853	60777810	5
sub-CRR 197	chr21	30244512	30446010	5
sub-CRR 198	chr21	34602230	35261609	11
sub-CRR 199	chr22	39077953	39190161	5
sub-CRR 200	chr22	41641614	41940479	7
sub-CRR 201	chrX	103031503	103440582	5
sub-CRR 202	chrX	118370210	118739846	7

## Sheet: UCEC sub-CRR with CRE30
sub-CRR number	chromosome number	Initial position	termination	quantity of gene
sub-CRR 1	chr1	6640055	7841492	7
sub-CRR 2	chr1	24018268	24194859	6
sub-CRR 6	chr1	36179476	36522063	5
sub-CRR 7	chr1	52485803	53293013	9
sub-CRR 8	chr1	87170252	89458643	6
sub-CRR 10	chr1	93303574	94020218	6
sub-CRR 12	chr1	109419602	109639554	5
sub-CRR 13	chr1	144676436	145470387	5
sub-CRR 15	chr1	153700548	153940660	6
sub-CRR 18	chr1	155531771	155829191	5
sub-CRR 19	chr1	155629232	155881193	5
sub-CRR 21	chr1	156052368	156213123	6
sub-CRR 23	chr1	202696531	202927700	5
sub-CRR 25	chr1	229577043	230417875	5
sub-CRR 26	chr1	231359508	231702269	6
sub-CRR 27	chr2	9545814	10194963	8
sub-CRR 28	chr2	27799388	28219316	9
sub-CRR 29	chr2	32092893	32843965	7
sub-CRR 30	chr2	38522028	39103021	5
sub-CRR 31	chr2	46738985	47168994	6
sub-CRR 32	chr2	61705068	62451866	5
sub-CRR 33	chr2	63348534	64371605	5
sub-CRR 34	chr2	66662531	68479651	6
sub-CRR 35	chr2	70314584	70529220	6
sub-CRR 36	chr2	71295407	71662191	5
sub-CRR 38	chr2	99613723	99797492	5
sub-CRR 39	chr2	120436742	121052286	5
sub-CRR 40	chr2	128461807	129076171	6
sub-CRR 42	chr2	170550963	170940639	5
sub-CRR 43	chr2	171784947	172945587	9
sub-CRR 44	chr2	190526124	190742355	5
sub-CRR 45	chr2	198256697	198418423	6
sub-CRR 46	chr2	201676268	202037411	8
sub-CRR 50	chr3	44481261	44907154	11
sub-CRR 51	chr3	49061761	49213919	6
sub-CRR 52	chr3	57541980	58157982	5
sub-CRR 53	chr3	101043117	101398057	5
sub-CRR 54	chr3	132136552	132441303	5
sub-CRR 56	chr3	149530474	150303803	5
sub-CRR 57	chr3	184017021	184086363	5
sub-CRR 58	chr3	196080368	196669464	9
sub-CRR 59	chr4	2470794	3245687	9
sub-CRR 64	chr4	128802015	130033843	6
sub-CRR 66	chr4	184365788	184938875	5
sub-CRR 67	chr5	64813592	65479444	7
sub-CRR 68	chr5	68389775	68888729	11
sub-CRR 69	chr5	76986994	78282357	5
sub-CRR 71	chr5	114546526	114961876	6
sub-CRR 72	chr5	122680578	126172712	6
sub-CRR 74	chr5	133706869	134298336	9
sub-CRR 76	chr6	41765382	42110715	6
sub-CRR 77	chr6	43479564	43608688	6
sub-CRR 78	chr6	56819772	57513376	6
sub-CRR 79	chr6	106632351	107780779	5
sub-CRR 81	chr6	149825630	150185480	7
sub-CRR 82	chr7	6144549	6523849	6
sub-CRR 83	chr7	6536408	6793493	6
sub-CRR 84	chr7	32907777	33149002	5
sub-CRR 85	chr7	44605015	44924960	6
sub-CRR 86	chr7	63773185	64866047	9
sub-CRR 87	chr7	65338256	65825438	5
sub-CRR 88	chr7	77166772	79082890	5
sub-CRR 91	chr7	140372952	140714781	5
sub-CRR 92	chr7	148395005	149431664	13
sub-CRR 93	chr7	150750898	150841523	5
sub-CRR 95	chr8	145006997	145550567	13
sub-CRR 96	chr8	145576885	145699499	10
sub-CRR 100	chr9	86237963	86618987	7
sub-CRR 101	chr9	102668914	103214016	5
sub-CRR 102	chr9	114803060	115637267	6
sub-CRR 104	chr9	125670334	126030855	5
sub-CRR 105	chr9	127626266	128469513	8
sub-CRR 106	chr10	11962020	12871733	6
sub-CRR 108	chr10	32094325	33247293	5
sub-CRR 111	chr10	74766979	75255782	10
sub-CRR 112	chr10	98981929	99330960	9
sub-CRR 115	chr11	94800055	96076344	7
sub-CRR 117	chr11	118886421	119005765	9
sub-CRR 119	chr12	32260184	33049780	5
sub-CRR 120	chr12	45566816	46766645	6
sub-CRR 121	chr12	51442081	51664202	6
sub-CRR 122	chr12	64586418	65091347	5
sub-CRR 123	chr12	72003378	72320629	5
sub-CRR 124	chr12	110288747	110906526	10
sub-CRR 126	chr12	112277572	112591408	6
sub-CRR 127	chr12	120875892	121019201	8
sub-CRR 128	chr12	121675494	122079946	5
sub-CRR 129	chr12	122692208	123110947	6
sub-CRR 130	chr12	133200347	133783697	10
sub-CRR 131	chr13	41506054	41951166	6
sub-CRR 133	chr13	113831852	114107839	5
sub-CRR 137	chr14	34902143	35873960	10
sub-CRR 139	chr14	53173895	53620046	5
sub-CRR 142	chr14	103995508	104313927	6
sub-CRR 143	chr14	105607317	105864484	5
sub-CRR 144	chr14	105675622	105937057	5
sub-CRR 146	chr15	40674921	40987303	6
sub-CRR 149	chr15	74738317	74988386	5
sub-CRR 150	chr15	75128458	75230495	5
sub-CRR 151	chr15	75648132	75950968	6
sub-CRR 152	chr15	90808894	91358686	5
sub-CRR 153	chr16	23399813	23701688	8
sub-CRR 157	chr16	89773540	89977792	5
sub-CRR 158	chr17	2240805	2614927	5
sub-CRR 159	chr17	4981753	5138931	5
sub-CRR 160	chr17	5185557	5394130	7
sub-CRR 162	chr17	18086866	18266856	6
sub-CRR 167	chr17	30178883	30552746	5
sub-CRR 168	chr17	30655459	31268667	6
sub-CRR 171	chr17	42154120	42298994	6
sub-CRR 173	chr17	62473901	63052920	6
sub-CRR 175	chr17	80347085	80901062	8
sub-CRR 180	chr19	16589867	16799816	6
sub-CRR 181	chr19	18530145	18688270	6
sub-CRR 183	chr19	34663351	34960798	5
sub-CRR 184	chr19	35168566	35517373	6
sub-CRR 185	chr19	36673186	38345836	34
sub-CRR 187	chr19	45457841	45650543	6
sub-CRR 188	chr19	50138551	50191707	5
sub-CRR 189	chr19	53030908	53445847	9
sub-CRR 190	chr19	57831864	58133636	16
sub-CRR 191	chr19	58570606	58853712	7
sub-CRR 192	chr19	58920062	58992597	5
sub-CRR 193	chr20	3764497	3996216	7
sub-CRR 195	chr20	43514343	43708593	5
sub-CRR 196	chr20	60549853	60777810	5
sub-CRR 197	chr21	30244512	30446010	5
sub-CRR 198	chr21	34602230	35261609	11
sub-CRR 200	chr22	41641614	41940479	7
sub-CRR 201	chrX	103031503	103440582	5

## Sheet: CESC CRR
chromosome number	Initial position	termination	quantity of gene
chr1	12916940	13369057	6
chr1	35449367	36032380	6
chr1	36179476	36522063	5
chr1	52485803	52883992	7
chr1	93544791	94020218	5
chr1	109419602	109639554	5
chr1	151148775	151300191	5
chr1	152551859	152637135	5
chr1	152595309	152681910	6
chr1	152956563	153113969	5
chr1	153003678	153085989	6
chr1	155531771	155829191	5
chr1	156692412	156770609	5
chr1	160175124	160328742	5
chr1	160454819	160832692	7
chr1	161070345	161147758	7
chr1	184659624	185286461	5
chr1	231359508	231702269	6
chr2	9629410	10194963	5
chr2	27532359	27665124	7
chr2	27799388	27886449	5
chr2	38970740	39202590	5
chr2	46738985	47403740	8
chr2	60983364	61365169	5
chr2	63348534	64371605	5
chr2	71295407	71662191	5
chr2	74685526	74721691	5
chr2	128461807	128953249	5
chr2	190526124	190742355	5
chr2	198256697	198418423	6
chr2	201676268	202037411	8
chr3	40518603	42267382	6
chr3	48894355	49058504	6
chr3	57541980	58157982	5
chr3	101043117	101398057	5
chr3	179040818	179507189	7
chr3	196080368	196669464	9
chr4	2470794	2931802	5
chr4	39500374	39979576	5
chr4	56719815	57369847	6
chr4	71554195	71896629	5
chr4	83739813	83996971	5
chr4	106603784	107270381	5
chr4	128802015	130033843	6
chr4	145915726	146581187	5
chr4	184365788	184938875	5
chr5	64859062	65125111	5
chr5	68389775	68573257	5
chr5	140207649	140391929	5
chr5	140220906	140391929	5
chr5	140739702	140892548	5
chr6	26365397	26476849	6
chr6	42931610	43027242	8
chr6	43479564	43608688	6
chr6	56911383	57513376	5
chr6	106632351	107780779	5
chr6	144607489	146285559	5
chr6	149825630	150185480	7
chr7	44605015	44924960	6
chr7	55433140	56131682	6
chr7	99070514	99336131	6
chr7	148766732	148952700	5
chr7	150147961	150421368	6
chr8	42691816	43057970	5
chr8	95384187	95892721	5
chr8	145106395	145538385	8
chr8	145579087	145653927	6
chr8	146024260	146176274	5
chr9	102668914	103214016	5
chr9	125670334	126030855	5
chr9	127908851	128469513	5
chr9	131483148	131584955	5
chr9	132575220	132902448	5
chr10	11962020	12292589	5
chr10	26986594	27531068	6
chr10	38065453	38667433	5
chr10	74870209	75173841	7
chr10	89512874	90343082	5
chr11	3696239	4223883	5
chr11	5289579	5373676	5
chr11	61066918	61197464	5
chr11	63991270	64011607	5
chr11	118889240	119005765	8
chr11	126071988	126215644	5
chr12	2921786	3050306	5
chr12	9747869	9913497	5
chr12	10457049	10607215	6
chr12	11090852	11184006	5
chr12	26348268	27183606	5
chr12	27091304	27478890	5
chr12	72003378	72320629	5
chr12	120875892	121019201	8
chr12	121675494	122079946	5
chr12	133264634	133684258	5
chr12	133345494	133783697	6
chr13	32889616	33352158	5
chr13	41506054	41951166	6
chr13	113831852	114204544	7
chr14	23340959	23426357	5
chr14	31494311	31957151	5
chr14	35221936	35786682	5
chr14	50110269	50778947	6
chr14	73741917	74062470	5
chr14	74318533	74667117	7
chr14	103995508	104313927	6
chr15	40674921	40866661	5
chr15	41523436	41775761	6
chr15	42705020	43213007	7
chr15	43619973	43802707	5
chr15	58888509	59665071	5
chr15	75648132	75950968	6
chr15	90808894	91358686	5
chr15	91446565	91537881	5
chr15	91474154	91565833	5
chr16	8889036	9213555	5
chr16	30535321	30709810	9
chr17	2240805	2614927	5
chr17	4840425	4871132	5
chr17	5185557	5394130	7
chr17	7128660	7163259	5
chr17	18086866	18231370	5
chr17	27051365	27188072	5
chr17	33288548	33457751	5
chr17	37760020	37826728	5
chr17	37827374	37903538	5
chr17	40177593	40307062	5
chr17	42248073	42298994	5
chr17	46620018	46703835	10
chr17	61780191	61941739	7
chr17	73106081	73401790	10
chr17	73841779	74002080	7
chr17	79981279	80015346	5
chr17	80347085	80685893	6
chr18	12658737	13125051	5
chr18	32556891	32957301	5
chr19	2732201	2860472	5
chr19	3958451	4124126	5
chr19	4324039	4457791	5
chr19	9638680	9929752	6
chr19	12035882	12300064	7
chr19	12273871	12662356	8
chr19	16589867	16770968	5
chr19	20278022	21133503	5
chr19	21203425	21571384	5
chr19	23540497	24312654	5
chr19	35168566	35517373	6
chr19	36525886	36616849	5
chr19	36825354	37096178	6
chr19	36980528	37157739	5
chr19	37309223	37883966	9
chr19	37862058	38085673	7
chr19	39306061	39670046	10
chr19	40476911	40721482	5
chr19	40826966	40950282	6
chr19	42702744	42799949	5
chr19	43225793	43709926	9
chr19	44088518	44143991	5
chr19	44416775	44779470	15
chr19	51515999	51587502	5
chr19	52359055	52674896	10
chr19	53030908	53466164	11
chr19	53837001	54083523	7
chr19	55249973	55401838	5
chr19	56088890	56164526	8
chr19	56915382	57135544	7
chr19	57966541	58052244	5
chr19	58258163	58427978	6
chr19	58637618	58853712	5
chr20	3764497	3904502	5
chr20	30697308	31027122	6
chr20	32244892	32670991	8
chr20	43990576	44054885	5
chr20	47538274	47894756	5
chr20	60549853	60777810	5
chr21	30244512	30446010	5
chr21	34602230	34864023	6
chr21	34876237	35261609	5
chr21	37406838	37789125	7
chr22	31795538	32303020	6
chr22	39410264	39500072	5
chrX	53963112	54593720	6
chrX	151867244	151938240	8
chrX	153639876	153701985	5

## Sheet: CESC sub-CRR
sub-CRR number	chromosome number	Initial position	termination	quantity of gene
sub-CRR 1	chr1	35449367	36032380	6
sub-CRR 2	chr1	36179476	36522063	5
sub-CRR 3	chr1	52485803	52883992	7
sub-CRR 4	chr1	93544791	94020218	5
sub-CRR 5	chr1	151148775	151300191	5
sub-CRR 6	chr1	160175124	160328742	5
sub-CRR 7	chr1	184659624	185286461	5
sub-CRR 8	chr1	231359508	231702269	6
sub-CRR 9	chr2	9629410	10194963	5
sub-CRR 10	chr2	27532359	27665124	7
sub-CRR 11	chr2	27799388	27886449	5
sub-CRR 12	chr2	38970740	39202590	5
sub-CRR 13	chr2	46738985	47403740	8
sub-CRR 14	chr2	63348534	64371605	5
sub-CRR 15	chr2	71295407	71662191	5
sub-CRR 16	chr2	74685526	74721691	5
sub-CRR 17	chr2	128461807	128953249	5
sub-CRR 18	chr2	190526124	190742355	5
sub-CRR 19	chr2	201676268	202037411	8
sub-CRR 20	chr3	40518603	42267382	6
sub-CRR 21	chr3	57541980	58157982	5
sub-CRR 22	chr3	101043117	101398057	5
sub-CRR 23	chr3	179040818	179507189	7
sub-CRR 24	chr4	56719815	57369847	6
sub-CRR 25	chr4	71554195	71896629	5
sub-CRR 26	chr4	83739813	83996971	5
sub-CRR 27	chr4	106603784	107270381	5
sub-CRR 28	chr4	128802015	130033843	6
sub-CRR 29	chr4	145915726	146581187	5
sub-CRR 30	chr4	184365788	184938875	5
sub-CRR 31	chr5	64859062	65125111	5
sub-CRR 32	chr5	68389775	68573257	5
sub-CRR 33	chr6	42931610	43027242	8
sub-CRR 34	chr6	43479564	43608688	6
sub-CRR 35	chr6	144607489	146285559	5
sub-CRR 36	chr6	149825630	150185480	7
sub-CRR 37	chr7	44605015	44924960	6
sub-CRR 38	chr7	99070514	99336131	6
sub-CRR 39	chr7	148766732	148952700	5
sub-CRR 40	chr8	145106395	145538385	8
sub-CRR 41	chr9	125670334	126030855	5
sub-CRR 42	chr9	127908851	128469513	5
sub-CRR 43	chr9	132575220	132902448	5
sub-CRR 44	chr10	11962020	12292589	5
sub-CRR 45	chr10	26986594	27531068	6
sub-CRR 46	chr10	38065453	38667433	5
sub-CRR 47	chr11	3696239	4223883	5
sub-CRR 48	chr11	61066918	61197464	5
sub-CRR 49	chr12	27091304	27478890	5
sub-CRR 50	chr12	121675494	122079946	5
sub-CRR 51	chr12	133264634	133684258	5
sub-CRR 52	chr12	133345494	133783697	6
sub-CRR 53	chr13	41506054	41951166	6
sub-CRR 54	chr14	35221936	35786682	5
sub-CRR 55	chr14	50110269	50778947	6
sub-CRR 56	chr14	73741917	74062470	5
sub-CRR 57	chr14	74318533	74667117	7
sub-CRR 58	chr15	40674921	40866661	5
sub-CRR 59	chr15	42705020	43213007	7
sub-CRR 60	chr15	43619973	43802707	5
sub-CRR 61	chr15	58888509	59665071	5
sub-CRR 62	chr15	75648132	75950968	6
sub-CRR 63	chr15	90808894	91358686	5
sub-CRR 64	chr15	91474154	91565833	5
sub-CRR 65	chr16	30535321	30709810	9
sub-CRR 66	chr17	7128660	7163259	5
sub-CRR 67	chr17	18086866	18231370	5
sub-CRR 68	chr17	33288548	33457751	5
sub-CRR 69	chr17	42248073	42298994	5
sub-CRR 70	chr17	61780191	61941739	7
sub-CRR 71	chr17	80347085	80685893	6
sub-CRR 72	chr18	32556891	32957301	5
sub-CRR 73	chr19	2732201	2860472	5
sub-CRR 74	chr19	9638680	9929752	6
sub-CRR 75	chr19	12273871	12662356	8
sub-CRR 76	chr19	16589867	16770968	5
sub-CRR 77	chr19	35168566	35517373	6
sub-CRR 78	chr19	36825354	37096178	6
sub-CRR 79	chr19	52359055	52674896	10
sub-CRR 80	chr19	58637618	58853712	5
sub-CRR 81	chr20	47538274	47894756	5
sub-CRR 82	chr20	60549853	60777810	5
sub-CRR 83	chr21	30244512	30446010	5
sub-CRR 84	chr21	34602230	34864023	6
sub-CRR 85	chr21	34876237	35261609	5
sub-CRR 86	chr22	31795538	32303020	6

## Sheet: CESC sub-CRR with CRE30
sub-CRR number	chromosome number	Initial position	termination	quantity of gene
sub-CRR 2	chr1	36179476	36522063	5
sub-CRR 3	chr1	52485803	52883992	7
sub-CRR 4	chr1	93544791	94020218	5
sub-CRR 8	chr1	231359508	231702269	6
sub-CRR 9	chr2	9629410	10194963	5
sub-CRR 10	chr2	27532359	27665124	7
sub-CRR 11	chr2	27799388	27886449	5
sub-CRR 12	chr2	38970740	39202590	5
sub-CRR 13	chr2	46738985	47403740	8
sub-CRR 14	chr2	63348534	64371605	5
sub-CRR 15	chr2	71295407	71662191	5
sub-CRR 17	chr2	128461807	128953249	5
sub-CRR 18	chr2	190526124	190742355	5
sub-CRR 19	chr2	201676268	202037411	8
sub-CRR 20	chr3	40518603	42267382	6
sub-CRR 21	chr3	57541980	58157982	5
sub-CRR 22	chr3	101043117	101398057	5
sub-CRR 23	chr3	179040818	179507189	7
sub-CRR 28	chr4	128802015	130033843	6
sub-CRR 30	chr4	184365788	184938875	5
sub-CRR 32	chr5	68389775	68573257	5
sub-CRR 33	chr6	42931610	43027242	8
sub-CRR 34	chr6	43479564	43608688	6
sub-CRR 36	chr6	149825630	150185480	7
sub-CRR 37	chr7	44605015	44924960	6
sub-CRR 39	chr7	148766732	148952700	5
sub-CRR 40	chr8	145106395	145538385	8
sub-CRR 41	chr9	125670334	126030855	5
sub-CRR 42	chr9	127908851	128469513	5
sub-CRR 47	chr11	3696239	4223883	5
sub-CRR 50	chr12	121675494	122079946	5
sub-CRR 51	chr12	133264634	133684258	5
sub-CRR 52	chr12	133345494	133783697	6
sub-CRR 53	chr13	41506054	41951166	6
sub-CRR 54	chr14	35221936	35786682	5
sub-CRR 56	chr14	73741917	74062470	5
sub-CRR 58	chr15	40674921	40866661	5
sub-CRR 59	chr15	42705020	43213007	7
sub-CRR 62	chr15	75648132	75950968	6
sub-CRR 63	chr15	90808894	91358686	5
sub-CRR 67	chr17	18086866	18231370	5
sub-CRR 69	chr17	42248073	42298994	5
sub-CRR 71	chr17	80347085	80685893	6
sub-CRR 73	chr19	2732201	2860472	5
sub-CRR 74	chr19	9638680	9929752	6
sub-CRR 75	chr19	12273871	12662356	8
sub-CRR 76	chr19	16589867	16770968	5
sub-CRR 77	chr19	35168566	35517373	6
sub-CRR 78	chr19	36825354	37096178	6
sub-CRR 80	chr19	58637618	58853712	5
sub-CRR 81	chr20	47538274	47894756	5
sub-CRR 82	chr20	60549853	60777810	5
sub-CRR 83	chr21	30244512	30446010	5
sub-CRR 84	chr21	34602230	34864023	6
sub-CRR 86	chr22	31795538	32303020	6
