# Supplementary material for: A CTCF-Binding Element and Histone Deacetylation Cooperatively Maintain Chromatin Loops, Linking to Long-Range Gene Regulation in Cancer Genomes
Source: Front Oncol. 2022 Jan 21;11:821495. doi: 10.3389/fonc.2021.821495 (PMC8813737; doi:10.3389/fonc.2021.821495)
Supplement: Supplementary file 5 [file Table_5.xlsx]

## Sheet: Sheet1
GO items enriched in binding protein candidates
ID	Description	pvalue	p.adjust	qvalue	geneID
GO:0000819	sister chromatid segregation	3.18e-06	0.00141647	0.000802341	TOP2B/CTCF/RAN/KIF22
GO:0098813	nuclear chromosome segregation	1.16e-05	0.00258129	0.00146214	TOP2B/CTCF/RAN/KIF22
GO:0007059	chromosome segregation	2.57e-05	0.00382511	0.00216669	TOP2B/CTCF/RAN/KIF22
GO:0010586	miRNA metabolic process	0.000136053	0.0151699	0.00859281	RAN/DDX17
GO:0030521	androgen receptor signaling pathway	0.000530176	0.0409857	0.0232159	RAN/DDX17
GO:0007062	sister chromatid cohesion	0.000604385	0.0409857	0.0232159	CTCF/KIF22
GO:0000381	regulation of alternative mRNA splicing, via spliceosome	0.000643273	0.0409857	0.0232159	DDX17/SRSF1
GO:0000380	alternative mRNA splicing, via spliceosome	0.000878297	0.0461234	0.0261261	DDX17/SRSF1
GO:0071103	DNA conformation change	0.00107956	0.0461234	0.0261261	TOP2B/CTCF/RBBP4
GO:0000377	RNA splicing, via transesterification reactions with bulged adenosine as nucleophile	0.00121308	0.0461234	0.0261261	DDX17/SF3B3/SRSF1
GO:0000398	mRNA splicing, via spliceosome	0.00121308	0.0461234	0.0261261	DDX17/SF3B3/SRSF1
GO:0000375	RNA splicing, via transesterification reactions	0.00124099	0.0461234	0.0261261	DDX17/SF3B3/SRSF1
GO:0048024	regulation of mRNA splicing, via spliceosome	0.00145443	0.0474525	0.0268789	DDX17/SRSF1
GO:0000280	nuclear division	0.00148954	0.0474525	0.0268789	TOP2B/RAN/KIF22
